# Supplementary material for: A population-scale temporal case–control evaluation of COVID-19 disease phenotype and related outcome rates in patients with cancer in England (UKCCP)
Source: Sci Rep. 2023 Jul 25;13:11327. doi: 10.1038/s41598-023-36990-9 (PMC10368624; doi:10.1038/s41598-023-36990-9)
Supplement: Supplementary file 1 — Supplementary Information 1. [file 41598_2023_36990_MOESM1_ESM.xlsx]

## Sheet: Supplementary Table 1
Name	Class
ABEMACICLIB	Cytotoxic
ABVD	Cytotoxic
AC	Cytotoxic
ACCEPT	Cytotoxic
ACE (GERM CELL)	Cytotoxic
ACELARATE	Cytotoxic
ACTICCA-1	Cytotoxic
ADE	Cytotoxic
ALEMTUZUMAB	Cytotoxic
ALL R T-CELL CONSOLIDATION	Cytotoxic
ALL/LBL T CELL RELAPSE NECTAR CYCLOPHOSPHAMIDE, ETOPOSIDE, NELARABINE AND IT	Cytotoxic
AML RELAPSED FLA - IDARUBICIN	Cytotoxic
AML19	Cytotoxic
AMSACRINE	Cytotoxic
APML	Cytotoxic
ARSENICTRIOXIDE	Cytotoxic
ATEZOLIZUMAB	Cytotoxic
BEACOPP	Cytotoxic
BEAM	Cytotoxic
BENDAMUSTINE	Cytotoxic
BEP	Cytotoxic
BEVACIZUMAB	Cytotoxic
BEXAROTENE	Cytotoxic
BLEOMYCIN	Cytotoxic
BOP	Cytotoxic
BUSULFAN	Cytotoxic
BUSULPHAN	Cytotoxic
CABAZITAXEL	Cytotoxic
CAP	Cytotoxic
CAPE	Cytotoxic
CAPECITABINE	Cytotoxic
CARBO	Cytotoxic
CARBOPLATIN	Cytotoxic
CARMUSTINE	Cytotoxic
CAV	Cytotoxic
CCEP	Cytotoxic
CETUXIMAB	Cytotoxic
CEV	Cytotoxic
CHLORAMBUCIL	Cytotoxic
CHLVPP	Cytotoxic
CHLVPP/EVA	Cytotoxic
CHOEP	Cytotoxic
CHOP R	Cytotoxic
CHOP	Cytotoxic
CHOP-R	Cytotoxic
CISPLATIN	Cytotoxic
CLADRIBINE	Cytotoxic
CLODRONIC ACID	Cytotoxic
CMF	Cytotoxic
CMV	Cytotoxic
CNS SIOP 2009	Cytotoxic
CODOX M	Cytotoxic
COMPARE	Cytotoxic
CTD	Cytotoxic
CVAD	Cytotoxic
CVD	Cytotoxic
CVP R	Cytotoxic
CVP	Cytotoxic
CYCLO	Cytotoxic
CYCLOPHOSHAMIDE	Cytotoxic
CYCLOPHOSPHAMIDE	Cytotoxic
CYTARABINE (VYXEOS)	Cytotoxic
CYTARABINE HIGH DOSE	Cytotoxic
CYTARABINE	Cytotoxic
CYTARABINEIT	Cytotoxic
DA	Cytotoxic
DACTINOMYCIN	Cytotoxic
DA-EPOCH	Cytotoxic
DARATUMUMAB	Cytotoxic
DAUNORUBICIN	Cytotoxic
DE ANGELIS	Cytotoxic
DHAP	Cytotoxic
DICE	Cytotoxic
DOCETAXEL	Cytotoxic
DOX	Cytotoxic
DTPACE	Cytotoxic
EC	Cytotoxic
ECARBOX	Cytotoxic
ECF	Cytotoxic
ECX	Cytotoxic
EMA/CO	Cytotoxic
EOF	Cytotoxic
EOX	Cytotoxic
EP	Cytotoxic
EP/EMA	Cytotoxic
EPIRUBICIN	Cytotoxic
ERIBULIN	Cytotoxic
ERWINIA ASPARAGINASE	Cytotoxic
ESCALATED BEACOP DAC	Cytotoxic
ESHAP	Cytotoxic
ETOPOSIDE	Cytotoxic
EURAMOS	Cytotoxic
EURO-EWING	Cytotoxic
EW REL REECUR IFOSFAMIDE	Cytotoxic
FAB LMB	Cytotoxic
FCARBOST	Cytotoxic
FCIST	Cytotoxic
FCR	Cytotoxic
FEC	Cytotoxic
FLAG	Cytotoxic
FLUDARABINE	Cytotoxic
FLUOROURACIL	Cytotoxic
FOXFIRE	Cytotoxic
FU	Cytotoxic
G-CVP	Cytotoxic
GDCVP	Cytotoxic
GDP	Cytotoxic
GEMCARBO	Cytotoxic
GEMCITABINE	Cytotoxic
HCX	Cytotoxic
HD EURONET-PHL-C2 OEPA	Cytotoxic
HLH INDUCTION W3-8 ETOPOSIDE/DEXAMETHASONE/CICLOSPORIN	Cytotoxic
HLHCONSOLETOP/DEXAMTHASONE/CICLOSPORIN	Cytotoxic
HYDROXYCARBAMIDE	Cytotoxic
ICE	Cytotoxic
ICE-R	Cytotoxic
ICON8BTRIAL	Cytotoxic
IDARUBICIN	Cytotoxic
IFOSFAMIDE	Cytotoxic
IGEV	Cytotoxic
INCA	Cytotoxic
INTERLACE	Cytotoxic
IPM	Cytotoxic
IPO	Cytotoxic
IRINOTECAN	Cytotoxic
IVA	Cytotoxic
IVAC	Cytotoxic
IVADO	Cytotoxic
IVE-R	Cytotoxic
LACE	Cytotoxic
LEAM	Cytotoxic
LENALIDOMIDE	Cytotoxic
LI-1	Cytotoxic
LIPOSOMAL DAUNORUBICIN	Cytotoxic
LIPOSOMAL DOXORUBICIN	Cytotoxic
LOMUSTINE	Cytotoxic
LOPP	Cytotoxic
MA	Cytotoxic
MACE	Cytotoxic
MAP	Cytotoxic
MDG	Cytotoxic
MELPHALAN	Cytotoxic
MEOC	Cytotoxic
MERCAPTOPURINE	Cytotoxic
METHOTREXATE	Cytotoxic
MIC	Cytotoxic
MIDAC	Cytotoxic
MITOMYCIN	Cytotoxic
MITOMYCININ TRAVESICULAR	Cytotoxic
MITOTANE	Cytotoxic
MMM	Cytotoxic
MPT	Cytotoxic
MPV	Cytotoxic
MTX	Cytotoxic
MUK7	Cytotoxic
MUK9	Cytotoxic
MVAC	Cytotoxic
NAB-PACLITAXEL	Cytotoxic
NELARABINE	Cytotoxic
NEO-AEGIS	Cytotoxic
NHL 2003	Cytotoxic
NINTEDANIB	Cytotoxic
NORDIC	Cytotoxic
OBINUTUZUMAB	Cytotoxic
OEPA	Cytotoxic
OXALIPATIN	Cytotoxic
OXALIPLATIN	Cytotoxic
PACLITAXEL	Cytotoxic
PAD	Cytotoxic
PANITUMUMAB	Cytotoxic
PATHOS	Cytotoxic
PCV	Cytotoxic
PEGASPARAGINASE	Cytotoxic
PEGASPARGASE	Cytotoxic
PEI	Cytotoxic
PEMBROLIZUMAB	Cytotoxic
PENTOSTATIN	Cytotoxic
PERTUZUMAB	Cytotoxic
PHITT	Cytotoxic
PIXANTRONE	Cytotoxic
PMITCEBO-R	Cytotoxic
POLEM	Cytotoxic
POMB/ACE	Cytotoxic
POUT	Cytotoxic
PRIMUS 002	Cytotoxic
PROCARBAZINE	Cytotoxic
R CODOX	Cytotoxic
R IVAC	Cytotoxic
RALTITREXED	Cytotoxic
RCD	Cytotoxic
RCEOP	Cytotoxic
R-CHOP	Cytotoxic
R-DHAP	Cytotoxic
R-EPOCH	Cytotoxic
R-GEM-P	Cytotoxic
RITUXIMAB	Cytotoxic
RMS 2005	Cytotoxic
ROSCO	Cytotoxic
SCALOP-2	Cytotoxic
SCOPE2	Cytotoxic
SHAMASH LBCMVD-56	Cytotoxic
SMILE	Cytotoxic
STAMPEDE	Cytotoxic
STS RHABDO VIT0910	Cytotoxic
TEMOZOLOMIDE	Cytotoxic
THIOTEPA	Cytotoxic
TIDE	Cytotoxic
TIP	Cytotoxic
TIPIRACIL	Cytotoxic
TOPOTECAN	Cytotoxic
TRANSPLANT ALEMTUZUMAB	Cytotoxic
TRANSPLANT CYTARABINE	Cytotoxic
TRASTUZUMAB	Cytotoxic
TRETINOIN	Cytotoxic
TRIFLURIDINE TIPIRACIL	Cytotoxic
TRIFLURIDINE	Cytotoxic
TRIPLE INTRATHECAL	Cytotoxic
UKALL2003	Cytotoxic
UKALL2011	Cytotoxic
UKALL2014	Cytotoxic
UKALL60	Cytotoxic
UKALLR3	Cytotoxic
UKALLXII	Cytotoxic
VAI	Cytotoxic
VDC	Cytotoxic
VDT-PACE	Cytotoxic
VEDEX	Cytotoxic
VEIP	Cytotoxic
VEPEMB	Cytotoxic
VIDE	Cytotoxic
VINBLASTINE	Cytotoxic
VINCRISTINE	Cytotoxic
VINORELBINE	Cytotoxic
VIP	Cytotoxic
VNCRISTINE	Cytotoxic
WILMS REL ICE	Cytotoxic
WT RELAPSE CARBO/CYCLO/ETOP	Cytotoxic
ABVD	B/T-Cell Antibody
ACCEPT	B/T-Cell Antibody
ALL R T-CELL CONSOLIDATION	B/T-Cell Antibody
BEAM	B/T-Cell Antibody
BLINATUMOMAB	B/T-Cell Antibody
BRIGATINIB	B/T-Cell Antibody
CVD	B/T-Cell Antibody
DA-EPOCH	B/T-Cell Antibody
DHAP	B/T-Cell Antibody
ELOQUENT2	B/T-Cell Antibody
ESHAP	B/T-Cell Antibody
FCR	B/T-Cell Antibody
FLAIR	B/T-Cell Antibody
GDP	B/T-Cell Antibody
ICE-R	B/T-Cell Antibody
IGEV	B/T-Cell Antibody
IVE-R	B/T-Cell Antibody
MUK9	B/T-Cell Antibody
NORDIC	B/T-Cell Antibody
OBINUTUZUMAB	B/T-Cell Antibody
PETREA	B/T-Cell Antibody
PMITCEBO-R	B/T-Cell Antibody
R CODOX	B/T-Cell Antibody
R IVAC	B/T-Cell Antibody
RCD	B/T-Cell Antibody
RCEOP	B/T-Cell Antibody
R-CHOP	B/T-Cell Antibody
R-DHAP	B/T-Cell Antibody
R-EPOCH	B/T-Cell Antibody
R-GEM-P	B/T-Cell Antibody
ACALABRUTINIB	Targeted
AFATINIB	Targeted
ALECTINIB	Targeted
ASCIMINIB	Targeted
AVAPRITINIB	Targeted
AXITINIB	Targeted
BINIMETINIB	Targeted
BORTEZOMIB	Targeted
BOSUTINIB	Targeted
BRENTUXIMAB	Targeted
CABOZANTINIB	Targeted
CARFILZOMIB	Targeted
CERITINIB	Targeted
COLUMBUS	Targeted
COMBI-AD	Targeted
COSMIC	Targeted
CRIZOTINIB	Targeted
DACOMITINIB	Targeted
DASATINIB	Targeted
DICE	Targeted
DINUTUXIMAB	Targeted
DTPACE	Targeted
ENCORAFENIB	Targeted
ERLOTINIB	Targeted
EVEROLIMUS	Targeted
FLAIR	Targeted
FOCUS4	Targeted
FULVESTRANT	Targeted
GEFITINIB	Targeted
GEMTUZUMAB OZOGAMICIN	Targeted
GEMTUZUMAB	Targeted
GILTERITINIB	Targeted
HCX	Targeted
IBRUTINIB	Targeted
ICON9	Targeted
INOTUZUMAB	Targeted
IVOSIDENIB	Targeted
IXAZOMIB	Targeted
LENVATINIB	Targeted
LI-1	Targeted
LORLATINIB	Targeted
MIDOSTAURIN	Targeted
MUK9	Targeted
NEMO	Targeted
NERATINIB	Targeted
NILOTINIB	Targeted
NINTEDANIB	Targeted
NIRAPARIB	Targeted
OLAPARIB	Targeted
OLYMPIA	Targeted
OSIMERTINIB	Targeted
PACRITINIB	Targeted
PALBOCICLIB	Targeted
PANITUMUMAB	Targeted
PANOBINOSTAT	Targeted
PARTNER	Targeted
PAZOPANIB	Targeted
PEMETREXED	Targeted
PHITT	Targeted
PONATINIB	Targeted
PVD	Targeted
QUIZARTINIB	Targeted
REGORAFENIB	Targeted
RIBOCICLIB	Targeted
RUXOLITINIB	Targeted
SORAFENIB	Targeted
SUNITINIB	Targeted
TALAZOPARIB	Targeted
TIVOZANIB	Targeted
TRAMETINIB	Targeted
TRASTUZUMAB EMTANSINE	Targeted
VANDETANIB	Targeted
VEMURAFENIB	Targeted
VENETOCLAX	Targeted
VISMODEGIB	Targeted
AVELUMAB	Immunotherapy
BCG	Immunotherapy
CEMIPLIMAB	Immunotherapy
COMPARE	Immunotherapy
CONFIRM	Immunotherapy
COSMIC	Immunotherapy
CTD	Immunotherapy
DURVALUMAB	Immunotherapy
INCA	Immunotherapy
KYMRIAH	Immunotherapy
MPT	Immunotherapy
MUK7	Immunotherapy
MUK9	Immunotherapy
NIVOLUMAB	Immunotherapy
POLEM	Immunotherapy
POMALIDOMIDE	Immunotherapy
PRISM	Immunotherapy
TALIMOGENE LAHERPAREPVEC	Immunotherapy
YESCARTA	Immunotherapy
ABIRATERONE	Hormonal
APALUTAMIDE	Hormonal
ENZALUTAMIDE	Hormonal
LETROZOLE	Hormonal
MEDROXYPROGESTERONE	Hormonal
PARAGON	Hormonal
STAMPEDE	Hormonal
UNIRAD	Hormonal
